# Supplementary material for: Semantic Variant Primary Progressive Aphasia: Practical Recommendations for Treatment from 20 Years of Behavioural Research
Source: Brain Sci. 2021 Nov 23;11(12):1552. doi: 10.3390/brainsci11121552 (PMC8699306; doi:10.3390/brainsci11121552)
Supplement: Supplementary file 1 [file brainsci-11-01552-s001.zip]

Archive with 1 entries (1 files):
- brainsci-1408287-supplementary26Nov.pdf
